# Supplementary material for: Persistent Drug-Induced Parkinsonism in Patients with Normal Dopamine Transporter Imaging
Source: PLoS One. 2016 Jun 13;11(6):e0157410. doi: 10.1371/journal.pone.0157410 (PMC4905632; doi:10.1371/journal.pone.0157410)
Supplement: S1 File — (XLSX) [file pone.0157410.s001.xlsx]

## Sheet: Sheet1
ID	recovery	sex	onset_age	PET_age	symptom_duration	UPDRS	UPDRS_FU	caudate	ventral_striatum	anterior_putamen	posterior_putamen	putamen
	partial1 complete2 control3	male1 female2
PR1	1	1	69.9	70.7	0.8	32	7	2.593	3.38	4.134	3.591	3.802
PR2	1	2	76.7	78.8	2	19	6	2.62	3.407	3.274	2.874	3.03
PR3	1	1	65.3	66.6	1.3	40	7	1.896	2.135	2.693	2.214	2.399
PR4	1	1	74.8	74.8	0	25	9	2.199	2.962	3.133	2.67	2.849
PR5	1	2	67.3	69.4	2.2	20	10	1.3	1.985	2.208	1.925	2.035
PR6	1	1	82.6	82.7	0	27	9	1.719	2.246	2.456	2.108	2.243
PR7	1	2	52.7	53.7	1	56	9	2.574	2.846	3.479	3.051	3.216
PR8	1	1	64.5	65.5	1	20	10	1.759	2.315	2.465	2.339	2.386
PR9	1	2	75.2	75.3	0.1	32	10	2.753	3.694	4.001	3.303	3.573
CR1	2	2	57	57.4	0.4	15		3.407	3.981	4.362	3.841	4.043
CR2	2	2	71.1	71.6	0.4	41		2.305	3.215	3.491	2.984	3.179
CR3	2	2	80.2	80.4	0.3	12		2.475	2.5	2.943	2.79	2.849
CR4	2	2	63.1	63.3	0.2	11		3.312	4.206	4.723	4.183	4.391
CR5	2	2	67.3	67.6	0.3	32		3.161	3.702	4.714	3.856	4.189
CR6	2	1	74	74.1	0.1	33		1.731	2.427	2.438	1.99	2.164
CR7	2	2	73	73.3	0.3	47		2.02	2.376	2.688	2.323	2.466
CR8	2	1	71.3	71.8	0.4	30		1.813	2.414	2.872	2.516	2.655
CR9	2	2	68.3	69.3	0.9	50		2.971	3.811	4.427	3.692	3.976
CR10	2	1	81.9	82.2	0.2	26		2.534	3.713	4.213	3.546	3.803
CR11	2	2	77.3	77.3	0.1	24		2.287	3.012	3.376	3.016	3.154
CR12	2	2	78.2	78.5	0.3	14		3.082	4.265	4.905	4.509	4.662
CR13	2	1	72.3	72.4	0.1	24		2.148	2.486	2.907	2.639	2.743
CR14	2	2	70.4	71.2	0.8	31		3.298	4.343	5.018	4.396	4.636
CR15	2	2	67.6	67.9	0.3	27		3.664	4.222	4.563	4.074	4.264
CR16	2	1	72.2	72.3	0.1	27		2.433	3.015	3.524	2.972	3.186
CR17	2	2	78.5	79.6	1	40		2.365	2.944	3.35	3.066	3.176
CR18	2	2	67.8	69.4	1.5	25		3.148	3.718	4.213	3.728	3.917
CR19	2	1	66.1	67.4	1.3	20		2.28	2.984	3.415	2.892	3.095
CR20	2	2	69.6	69.9	0.3	19		2.196	2.929	3.292	2.809	2.998
CR21	2	2	75.7	77.5	1.8	37		2.013	3.129	3.576	2.93	3.18
CR22	2	2	65.1	66.2	1.1	24		2.93	3.508	4.132	3.999	4.049
CR23	2	2	83.1	85.9	2.8	28		2.535	3.383	3.667	3.21	3.387
CR24	2	2	77.3	77.4	0.2	21		1.912	2.828	3.056	2.832	2.92
CR25	2	2	73.3	74.7	1.3	31		2.085	2.715	3.021	2.721	2.837
CR26	2	2	67	69	2	37		2.607	3.399	3.672	2.892	3.194
CR27	2	2	67.3	69.2	1.8	7		2.66	3.458	4.145	3.691	3.866
CR28	2	1	75.3	76.7	1.3	28		1.386	2.361	2.34	1.953	2.103
CR29	2	2	66.3	68.2	1.8	18		2.906	3.686	3.899	3.53	3.673
CR30	2	2	55.9	58.9	3	28		4.058	4.456	4.833	4.327	4.522
CR31	2	1	45.6	45.8	0.3	20		3.771	4.38	4.771	3.825	4.191
CR32	2	2	69.8	71.8	2	36		2.013	2.93	2.927	2.555	2.699
CR33	2	2	67.4	69.4	2	17		2.171	2.662	3.101	2.952	3.009
CR34	2	2	53.3	53.5	0.2	28		4.313	4.417	5.253	4.82	4.985
CR35	2	2	69	71.1	2.1	20		2.708	3.656	4.188	3.668	3.87
CR36	2	2	81	81.2	0.2	22		2.329	3.228	3.64	2.995	3.245
CR37	2	1	70.3	71.5	1.1	48		2.234	2.907	3.269	2.687	2.914
CR38	2	1	89.3	89.7	0.3	30		2.55	3.638	3.896	3.389	3.585
CR39	2	2	58.4	58.7	0.2	26		3.568	5.101	5.889	4.929	5.304
CR40	2	2	62.2	62.4	0.2	20		2.581	3.223	3.674	3.27	3.427
CR41	2	2	74.8	75.1	0.3	52		2.839	3.665	4.223	3.552	3.811
HC1	3	2		55.7				3.138	3.32	4.069	3.398	3.655
HC2	3	1		75.9				2.704	3.628	4.251	3.474	3.776
HC3	3	1		77.3				1.614	2.058	2.442	2.091	2.224
HC4	3	2		75.2				3.488	3.514	4.821	3.876	4.241
HC5	3	2		69.3				2.943	3.153	3.595	3.117	3.3
HC6	3	2		72.9				2.061	2.908	3.333	2.757	2.979
HC7	3	2		73.9				2.221	2.61	3.169	3.07	3.104
HC8	3	1		63.6				2.501	3.259	3.743	3.098	3.348
HC9	3	2		56.2				3.138	3.732	4.466	3.854	4.09
HC10	3	2		70.4				3.781	4.796	5.393	4.415	4.791
HC11	3	2		63.8				2.5	3.038	4.078	3.315	3.609
HC12	3	2		64.2				2.238	2.823	3.794	2.952	3.277
HC13	3	1		63.5				1.274	1.868	2.179	2.128	2.146
HC14	3	2		48.7				3.569	3.763	4.85	4.169	4.431
HC15	3	2		66.3				2.336	2.461	3.479	2.983	3.176
HC16	3	1		50.2				3.972	4.485	5.186	4.269	4.625
HC17	3	2		71.8				2.277	2.97	3.385	2.961	3.125
HC18	3	1		73.5				2.007	2.812	3.619	3.037	3.262
HC19	3	2		78.8				2.275	3.285	3.767	3.267	3.461
HC20	3	2		68.3				3.276	3.654	4.437	3.486	3.855
HC21	3	1		67.7				1.983	2.452	2.874	2.663	2.745
HC22	3	2		75.4				1.606	2.308	2.398	2.194	2.271
HC23	3	2		61.3				2.842	3.146	3.205	3.415	3.338
HC24	3	2		47.9				3.2	3.725	4.375	3.599	3.902
HC25	3	2		71.3				2.911	3.688	3.707	3.201	3.395
HC26	3	2		69				2.627	3.51	3.817	3.247	3.469
HC27	3	2		65.9				2.675	3.287	3.811	3.105	3.379
HC28	3	1		60.7				2.926	3.489	4.228	3.589	3.837
HC29	3	1		61.7				1.805	2.054	2.554	2.24	2.363
HC30	3	2		77.6				1.631	2.394	2.678	2.466	2.547
HC31	3	1		71.3				1.505	2.09	2.628	2.125	2.32
HC32	3	1		75.3				1.608	2.654	2.964	2.683	2.792
HC33	3	2		70.8				2.441	3.045	3.356	2.902	3.074
HC34	3	2		56.9				3.823	4.74	5.539	4.677	5.011
HC35	3	1		66.6				1.799	2.802	2.953	2.57	2.718
HC36	3	2		62.8				2.802	3.043	4.093	3.416	3.679
HC37	3	2		64.9				2.774	3.185	3.952	3.508	3.681
HC38	3	1		69.4				2.147	3.249	3.708	3.088	3.328
HC39	3	2		70.4				2.384	3.417	3.893	3.395	3.587
HC40	3	2		71.8				3.161	3.874	4.36	3.68	3.944
HC41	3	1		66.6				2.421	2.739	3.432	3.05	3.198
HC42	3	2		70.9				2.67	3.127	4.278	3.551	3.834
HC43	3	2		61.3				3.339	3.244	3.905	3.408	3.6
HC44	3	1		68				1.84	2.31	2.519	2.358	2.42
HC45	3	2		60.6				2.983	3.217	4.153	3.903	4.002
HC46	3	2		74.1				2.235	2.657	3.667	3.284	3.433
HC47	3	2		59				2.286	2.737	3.141	2.928	3.008
HC48	3	1		74.3				1.804	1.993	2.685	2.47	2.553
HC49	3	1		64.5				1.996	2.259	3.022	2.692	2.82
HC50	3	2		65.5				2.904	3.92	3.963	3.697	3.8
HC51	3	2		60.3				2.551	3.218	3.356	3.152	3.228
HC52	3	1		54.5				3.231	3.883	4.725	4.197	4.398
HC53	3	1		72.8				2.679	3.843	4.254	3.482	3.783
HC54	3	2		59.4				3.567	3.672	4.983	4.233	4.524
HC55	3	1		57.3				1.932	2.726	3.414	2.785	3.027
HC56	3	2		69				3.682	3.867	5.643	4.545	4.972
HC57	3	2		67.4				2.531	2.566	3.55	3.026	3.227
HC58	3	2		73.1				1.999	2.518	2.695	2.48	2.563
HC59	3	2		74.8				2.134	2.713	3.09	2.804	2.913
HC60	3	2		60.6				2.107	3.304	3.56	3.03	3.238
HC61	3	1		57.7				3.485	4.003	5.406	4.594	4.91
HC62	3	2		69.2				2.137	2.853	3.286	2.827	3.005
HC63	3	1		66.3				2.127	3.21	3.749	3.274	3.46
HC64	3	1		73.7				1.964	2.809	3.59	2.642	3.01
HC65	3	1		50.8				3.13	3.441	4.706	4.158	4.364
HC66	3	2		72.2				1.5	2.357	2.954	2.662	2.776
HC67	3	1		69.6				3.022	3.884	4.552	3.957	4.184
HC68	3	2		72.4				2.098	2.88	3.45	3.117	3.246
